# Supplementary material for: Incidence and Determinants of Acute Kidney Injury after Prone Positioning in Severe COVID-19 Acute Respiratory Distress Syndrome
Source: Healthcare (Basel). 2023 Nov 4;11(21):2903. doi: 10.3390/healthcare11212903 (PMC10647784; doi:10.3390/healthcare11212903)
Supplement: Supplementary file 1 [file healthcare-11-02903-s001.zip]

Archive with 1 entries (1 files):
- healthcare-2610762-supplementary.pdf
